# Supplementary material for: Influence of Neighborhood Size and Cross-Correlation Peak-Fitting Method on Location Accuracy
Source: Sensors (Basel). 2020 Nov 18;20(22):6596. doi: 10.3390/s20226596 (PMC7698887; doi:10.3390/s20226596)
Supplement: Supplementary file 1 [file sensors-20-06596-s001.zip]

Archive with 6 entries (6 files):
- Fig3.png
- Fig4.png
- Fig5.png
- Fig6.png
- Fig7.png
- Fig9.png
